# Supplementary material for: Recent trends in dialysis initiation in Japan: a region‑specific descriptive analysis using Hokkaido as an example
Source: Clin Exp Nephrol. 2026 Feb 26;30(4):670–8. doi: 10.1007/s10157-026-02831-y (PMC13009071; doi:10.1007/s10157-026-02831-y)
Supplement: Supplementary file 2 — Supplementary file2 (XLSX 39 KB) [file 10157_2026_2831_MOESM2_ESM.xlsx]

## Sheet: ALL
Supplementary Table S1
All		Initiation rate (/100,000)		Annual Change (per 100,000 person-year) [95%CI]	p.value		All		Initiation rate (/100,000)		Annual Change (per 100,000 person-year) [95%CI]	p.value
		2012	2021						2012	2021
Women							All of Japan
40–49	All of Japan	7.37359	6.28326	-0.1 [-0.2 to -0.1]	**	ns	40–49	Women	7.37359	6.28326	-0.1 [-0.2 to -0.1]	**	ns
	Hokkaido	6.73854	9.9723	0.2 [-0.2 to 0.7]	ns			Men	19.5781	18.1016	-0.1 [-0.3 to 0.0]	ns
50–59	All of Japan	15.4788	13.0905	-0.2 [-0.3 to -0.1]	**	ns	50–59	Women	15.4788	13.0905	-0.2 [-0.3 to -0.1]	**	ns
	Hokkaido	18.7166	12.3967	-0.3 [-1.1 to 0.5]	ns			Men	41.5639	37.5204	-0.3 [-0.6 to 0.0]	ns
60–69	All of Japan	29.5785	23.3488	-0.7 [-0.9 to -0.4]	***	ns	60–69	Women	29.5785	23.3488	-0.7 [-0.9 to -0.4]	***	ns
	Hokkaido	30.9211	27.2727	-0.3 [-0.8 to 0.2]	ns			Men	74.2522	66.6622	-0.7 [-1.0 to -0.4]	***
70–79	All of Japan	47.992	40.6547	-0.7 [-0.9 to -0.4]	***	ns	70–79	Women	47.992	40.6547	-0.7 [-0.9 to -0.4]	***	ns
	Hokkaido	47.1751	39.5683	-0.4 [-1.8 to 1.0]	ns			Men	121.052	115.445	0.0 [-0.7 to 0.7]	ns
80 ≦	All of Japan	55.5896	56.2804	-0.1 [-0.4 to 0.1]	ns	ns	80 ≦	Women	55.5896	56.2804	-0.1 [-0.4 to 0.1]	ns	****
	Hokkaido	52.8986	45.4545	-0.7 [-2.3 to 1.0]	ns			Men	155.487	165.914	2.1 [1.2 to 2.9]	***
Men							Hokkaido
40–49	All of Japan	19.5781	18.1016	-0.1 [-0.3 to 0.0]	ns	ns	40–49	Women	6.73854	9.9723	0.2 [-0.2 to 0.7]	ns	ns
	Hokkaido	20.977	23.9437	0.1 [-0.5 to 0.8]	ns			Men	20.977	23.9437	0.1 [-0.5 to 0.8]	ns
50–59	All of Japan	41.5639	37.5204	-0.3 [-0.6 to 0.0]	ns	ns	50–59	Women	18.7166	12.3967	-0.3 [-1.1 to 0.5]	ns	ns
	Hokkaido	47.5504	46.8843	-0.2 [-1.4 to 0.9]	ns			Men	47.5504	46.8843	-0.2 [-1.4 to 0.9]	ns
60–69	All of Japan	74.2522	66.6622	-0.7 [-1.0 to -0.4]	***	ns	60–69	Women	30.9211	27.2727	-0.3 [-0.8 to 0.2]	ns	ns
	Hokkaido	71.8987	62.5369	-0.6 [-2.4 to 1.2]	ns			Men	71.8987	62.5369	-0.6 [-2.4 to 1.2]	ns
70–79	All of Japan	121.052	115.445	0.0 [-0.7 to 0.7]	ns	ns	70–79	Women	47.1751	39.5683	-0.4 [-1.8 to 1.0]	ns	ns
	Hokkaido	126.545	109.726	-1.1 [-3.9 to 1.7]	ns			Men	126.545	109.726	-1.1 [-3.9 to 1.7]	ns
80 ≦	All of Japan	155.487	165.914	2.1 [1.2 to 2.9]	***	**	80 ≦	Women	52.8986	45.4545	-0.7 [-2.3 to 1.0]	ns	ns
	Hokkaido	173.154	144.67	-2.0 [-5.1 to 1.1]	ns			Men	173.154	144.67	-2.0 [-5.0 to 1.1]	ns

## Sheet: DKD
Supplementary Table S2
DKD		Initiation rate (/100,000)		Annual Change (per 100,000 person-year) [95%CI]	p.value		DKD		Initiation rate (/100,000)		Annual Change (per 100,000 person-year) [95%CI]	p.value
		2012	2021						2012	2021
Women							All of Japan
40–49	All of Japan	2.62527	2.12838	-0.1 [-0.1 to 0.0]	ns	ns	40–49	Women	2.62527	2.12838	-0.1 [-0.1 to 0.0]	ns	ns
	Hokkaido	1.07817	3.04709	0.1 [-0.2 to 0.4]	ns			Men	10.681	9.66817	-0.1 [-0.2 to 0.0]	ns
50–59	All of Japan	6.91062	5.04113	-0.2 [-0.3 to -0.1]	****	ns	50–59	Women	6.91062	5.04113	-0.2 [-0.3 to -0.1]	****	ns
	Hokkaido	8.82353	4.40771	-0.3 [-0.7 to 0.1]	ns			Men	24.3837	21.2118	-0.2 [-0.5 to 0.1]	ns
60–69	All of Japan	13.8988	9.14932	-0.5 [-0.6 to -0.3]	***	ns	60–69	Women	13.8988	9.14932	-0.5 [-0.6 to -0.3]	****	ns
	Hokkaido	14.693	12.0321	-0.2 [-0.5 to 0.0]	ns			Men	41.5848	34.3274	-0.7 [-1.0 to -0.5]	***
70–79	All of Japan	19.3842	14.8165	-0.4 [-0.6 to -0.3]	***	ns	70–79	Women	19.3842	14.8165	-0.4 [-0.6 to -0.3]	***	ns
	Hokkaido	17.7966	11.9904	-0.3 [-0.9 to 0.2]	ns			Men	54.2718	49.2456	-0.3 [-0.6 to -0.1]	*
80 ≦	All of Japan	15.9605	16.0126	-0.1 [-0.2 to 0.1]	ns	ns	80 ≦	Women	15.9605	16.0126	-0.1 [-0.2 to 0.1]	ns	****
	Hokkaido	16.3043	16.2534	-0.2 [-0.9 to 0.4]	ns			Men	45.7544	50.8291	0.8 [0.5 to 1.0]	***
Men							Hokkaido
40–49	All of Japan	10.681	9.66817	-0.1 [-0.2 to 0.0]	ns	ns	40–49	Women	1.07817	3.04709	0.1 [-0.2 to 0.4]	ns	ns
	Hokkaido	11.7816	10.9859	-0.2 [-0.8 to 0.4]	ns			Men	11.7816	10.9859	-0.2 [-0.8 to 0.4]	ns
50–59	All of Japan	24.3837	21.2118	-0.2 [-0.5 to 0.1]	ns	ns	50–59	Women	8.82353	4.40771	-0.3 [-0.7 to 0.1]	ns	ns
	Hokkaido	25.9366	26.7062	0.0 [-0.7 to 0.6]	ns			Men	25.9366	26.7062	0.0 [-0.7 to 0.6]	ns
60–69	All of Japan	41.5848	34.3274	-0.7 [-1.0 to -0.5]	***	ns	60–69	Women	14.693	12.0321	-0.2 [-0.5 to 0.0]	ns	ns
	Hokkaido	38.481	33.6283	-0.3 [-1.4 to 0.8]	ns			Men	38.481	33.6283	-0.3 [-1.4 to 0.8]	ns
70–79	All of Japan	54.2718	49.2456	-0.3 [-0.6 to -0.1]	*	*	70–79	Women	17.7966	11.9904	-0.3 [-0.9 to 0.2]	ns	*
	Hokkaido	62.9091	43.465	-1.4 [-2.4 to -0.5]	**			Men	62.9091	43.465	-1.4 [-2.4 to -0.5]	**
80 ≦	All of Japan	45.7544	50.8291	0.8 [0.5 to 1.0]	***	ns	80 ≦	Women	16.3043	16.2534	-0.2 [-0.9 to 0.4]	ns	ns
	Hokkaido	46.3087	41.6244	-0.1 [-2.5 to 2.4]	ns			Men	46.3087	41.6244	-0.1 [-2.5 to 2.4]	ns

## Sheet: Nephro
Supplementary Table S3
Nephrosclerosis		Initiation rate (/100,000)		Annual Change (per 100,000 person-year) [95%CI]	p.value		Nephrosclerosis		Initiation rate (/100,000)		Annual Change (per 100,000 person-year) [95%CI]	p.value
		2012	2021						2012	2021
Women							All of Japan
40–49	All of Japan	0.251113	0.498132	0.0 [0.0 to 0.0]	ns	ns	40–49	Women	0.251113	0.498132	0.0 [0.0 to 0.0]	ns	*
	Hokkaido	0	1.38504	0.1 [0.0 to 0.2]	ns			Men	1.11074	1.62055	0.1 [0.0 to 0.1]	**
50–59	All of Japan	0.943517	0.987074	0.0 [0.0 to 0.1]	ns	ns	50–59	Women	0.943517	0.987074	0.0 [0.0 to 0.1]	ns	**
	Hokkaido	1.60428	1.37741	0.1 [-0.1 to 0.2]	ns			Men	2.45249	3.59561	0.1 [0.1 to 0.2]	**
60–69	All of Japan	2.06533	2.87844	0.1 [0.0 to 0.1]	*	ns	60–69	Women	2.06533	2.87844	0.1 [0.0 to 0.1]	*	****
	Hokkaido	1.97368	4.27807	0.2 [0.0 to 0.4]	ns			Men	5.90402	7.99679	0.3 [0.2 to 0.3]	****
70–79	All of Japan	5.67604	6.47938	0.1 [0.0 to 0.2]	ns	ns	70–79	Women	5.67604	6.47938	0.1 [0.0 to 0.2]	ns	****
	Hokkaido	6.49718	7.91367	0.4 [-0.3 to 1.0]	ns			Men	18.0097	23.0148	0.6 [0.4 to 0.7]	****
80 ≦	All of Japan	11.5875	14.0307	0.2 [0.1 to 0.3]	***	ns	80 ≦	Women	11.5875	14.0307	0.2 [0.1 to 0.3]	***	***
	Hokkaido	10.8696	13.2231	0.4 [-0.1 to 0.9]	ns			Men	37.002	47.789	1.4 [0.8 to 1.9]	***
Men							Hokkaido
40–49	All of Japan	1.11074	1.62055	0.1 [0.0 to 0.1]	**	ns	40–49	Women	0	1.38504	0.1 [0.0 to 0.2]	ns	ns
	Hokkaido	0.862069	1.97183	0.1 [0.0 to 0.3]	ns			Men	0.862069	1.97183	0.1 [0.0 to 0.3]	ns
50–59	All of Japan	2.45249	3.59561	0.1 [0.1 to 0.2]	**	ns	50–59	Women	1.60428	1.37741	0.1 [-0.1 to 0.2]	ns	ns
	Hokkaido	5.18732	5.34125	0.2 [-0.2 to 0.5]	ns			Men	5.18732	5.34125	0.2 [-0.2 to 0.5]	ns
60–69	All of Japan	5.90402	7.99679	0.3 [0.2 to 0.3]	****	ns	60–69	Women	1.97368	4.27807	0.2 [0.0 to 0.4]	ns	ns
	Hokkaido	6.07595	6.48968	0.2 [-0.4 to 0.7]	ns			Men	6.07595	6.48968	0.2 [-0.4 to 0.7]	ns
70–79	All of Japan	18.0097	23.0148	0.6 [0.4 to 0.7]	****	ns	70–79	Women	6.49718	7.91367	0.4 [-0.3 to 1.0]	ns	ns
	Hokkaido	21.8182	22.4924	0.5 [-0.5 to 1.5]	ns			Men	21.8182	22.4924	0.5 [-0.5 to 1.5]	ns
80 ≦	All of Japan	37.002	47.789	1.4 [0.8 to 1.9]	***	*	80 ≦	Women	10.8696	13.2231	0.4 [-0.1 to 0.9]	ns	ns
	Hokkaido	48.9933	42.132	0.1 [-1.0 to 1.2]	ns			Men	48.9933	42.132	0.1 [-1.0 to 1.2]	ns

## Sheet: CGN
Supplementary Table S4
CGN		Initiation rate (/100,000)		Annual Change (per 100,000 person-year) [95%CI]	p.value		CGN		Initiation rate (/100,000)		Annual Change (per 100,000 person-year) [95%CI]	p.value
		2012	2021						2012	2021
Women							All of Japan
40–49	All of Japan	2.05456	1.3359	-0.1 [-0.1 to 0.0]	**	ns	40–49	Women	2.05456	1.3359	-0.1 [-0.1 to 0.0]	**	ns
	Hokkaido	3.2345	1.38504	-0.1 [-0.4 to 0.1]	ns			Men	3.54538	2.34814	-0.1 [-0.2 to -0.1]	**
50–59	All of Japan	3.45531	2.38543	-0.1 [-0.1 to 0.0]	**	ns	50–59	Women	3.45531	2.38543	-0.1 [-0.1 to 0.0]	**	***
	Hokkaido	3.20856	2.75482	0.0 [-0.2 to 0.2]	ns			Men	6.93374	4.54121	-0.3 [-0.3 to -0.2]	****
60–69	All of Japan	5.92202	3.80365	-0.2 [-0.3 to -0.2]	****	ns	60–69	Women	5.92202	3.80365	-0.2 [-0.3 to -0.2]	****	**
	Hokkaido	7.45614	2.94118	-0.4 [-0.6 to -0.1]	*			Men	12.5446	9.02648	-0.4 [-0.5 to -0.3]	****
70–79	All of Japan	10.1205	6.76257	-0.3 [-0.4 to -0.2]	***	ns	70–79	Women	10.1205	6.76257	-0.3 [-0.4 to -0.2]	***	*
	Hokkaido	9.60452	7.67386	-0.3 [-0.6 to 0.1]	ns			Men	21.6019	15.5638	-0.5 [-0.7 to -0.4]	****
80 ≦	All of Japan	12.0299	7.94067	-0.5 [-0.6 to -0.3]	****	ns	80 ≦	Women	12.0299	7.94067	-0.5 [-0.6 to -0.3]	****	**
	Hokkaido	10.8696	4.6832	-0.6 [-0.9 to -0.3]	**			Men	31.8093	21.3726	-0.9 [-1.2 to -0.6]	****
Men							Hokkaido
40–49	All of Japan	3.54538	2.34814	-0.1 [-0.2 to -0.1]	**	ns	40–49	Women	3.2345	1.38504	-0.1 [-0.4 to 0.1]	ns	ns
	Hokkaido	3.16092	2.8169	0.0 [-0.2 to 0.2]	ns			Men	3.16092	2.8169	0.0 [-0.2 to 0.2]	ns
50–59	All of Japan	6.93374	4.54121	-0.3 [-0.3 to -0.2]	****	ns	50–59	Women	3.20856	2.75482	0.0 [-0.2 to 0.2]	ns	ns
	Hokkaido	7.20461	4.45104	-0.3 [-0.7 to 0.1]	ns			Men	7.20461	4.45104	-0.3 [-0.7 to 0.1]	ns
60–69	All of Japan	12.5446	9.02648	-0.4 [-0.5 to -0.3]	****	ns	60–69	Women	7.45614	2.94118	-0.4 [-0.6 to -0.1]	*	ns
	Hokkaido	12.4051	6.78466	-0.5 [-0.9 to -0.1]	*			Men	12.4051	6.78466	-0.5 [-0.9 to -0.1]	*
70–79	All of Japan	21.6019	15.5638	-0.5 [-0.7 to -0.4]	****	ns	70–79	Women	9.60452	7.67386	-0.3 [-0.6 to 0.1]	ns	ns
	Hokkaido	17.4545	13.3739	-0.6 [-1.4 to 0.2]	ns			Men	17.4545	13.3739	-0.6 [-1.4 to 0.2]	ns
80 ≦	All of Japan	31.8093	21.3726	-0.9 [-1.2 to -0.6]	****	ns	80 ≦	Women	10.8696	4.6832	-0.6 [-0.9 to -0.3]	**	*
	Hokkaido	30.8725	18.7817	-1.6 [-2.3 to -0.8]	**			Men	30.8725	18.7817	-1.6 [-2.3 to -0.8]	**
